# Supplementary material for: Computer-analyzed facial expression as a surrogate marker for autism spectrum social core symptoms
Source: PLoS One. 2018 Jan 2;13(1):e0190442. doi: 10.1371/journal.pone.0190442 (PMC5749804; doi:10.1371/journal.pone.0190442)
Supplement: S1 Data set — (CSV) [file pone.0190442.s009.csv]

Patient_ID	Diagnosis	Age	Height	Weight	IQ_F	IQ_V	IQ_P	SES_Self	SES_Parent	GAF	QOL_Total	CESD	STAI_State	AQ_Total	ADIR_Social	ADIR_Com	ADIR_R	ADIR_10	ADOS_Com	ADOS_Recip	ADOS_RRB	ADOS_Total	Expression	Scene_len	Success_SR	Mea	Mod	Sd	ModPlog
psy7004	ASD	40	165	54	127	128	119	2	2	48	2.92	12	33	41	12	9	0	21	4	9	1	15	Neutral	70	1	0.509393997	0.480255918	0.097550601	1.838672876
psy7008	ASD	26	167	62	102	111	91	4	2	43	3.12	12	42	35	7	10	2	19	5	13	1	19	Neutral	16	1	0.544046055	0.55322481	0.037537168	2.190231851
psy7009	ASD	24	172	69	122	134	96	2	2	58	2.96	29	57	39	22	18	9	49	2	6	0	9	Neutral	62	1	0.447620942	0.451405801	0.0652362	2.046233192
psy7010	ASD	40	173	65	106	119	89	4	2	46	2.35	34	39	42	8	11	2	21	3	7	0	11	Neutral	50	0.596397598	0.383959673	0.441883153	0.080788762	1.917873771
psy7011	ASD	27	170	50	108	116	72	4	2	43	4.38	7	27	27	21	19	6	46	4	9	0	14	Neutral	68	1	0.507641772	0.476231318	0.075841765	1.85079151
psy7014	ASD	42	168	65	107	123	84	2	1	43	2.77	19	53	42	6	9	6	21	4	8	1	14	Neutral	61	1	0.431215033	0.453221714	0.03783088	2.652174322
psy7020	ASD	27	176	110	85	102	64	2	4	52	2.58	19	45	39	21	13	7	41	3	7	0	11	Neutral	61	0.896061269	0.39348562	0.438968073	0.074628842	1.9868348
psy7023	ASD	42	176.5	78.5	101	108	92	3	2	47	4.15	1	31	30	21	19	4	44	5	9	0	15	Neutral	86	0.278554779	0.384884677	0.437890189	0.08065766	1.866535076
psy7025	ASD	27	171	66	121	125	110	2	2	53	2.73	17	48	33	17	10	6	33	1	5	0	7	Neutral	44	0.325246399	0.352560842	0.386908889	0.119773807	1.403072215
psy7026	ASD	43	164	60	100	102	96	4	3	38	1.65	40	71	27	5	10	2	17	4	10	1	17	Neutral	127	0.983184446	0.440220842	0.48520318	0.06845615	2.872877538
psy7031	ASD	34	167	66	98	97	101	3	2	51	2.31	28	41	42	11	11	2	24	7	8	0	17	Neutral	45	1	0.408028893	0.427603198	0.055399573	2.263547341
psy7033	ASD	28	159	46.8				2	2	48	2.96	15	36	38	27	18	6	51	3	7	0	11	Neutral	54	0.98578492	0.369794092	0.410154086	0.063993843	1.969731833
psy7036	ASD	33	165	55	108	121	91	2	3	53	3.38	7	47	45	15	9	4	28	3	6	0	10	Neutral	61	0.873632385	0.371992946	0.438071027	0.085841423	1.871326165
psy7039	ASD	29	170	74	105	91	126	3	2	46	4.58	0	21	33	16	10	6	32	4	8	1	13	Neutral	110	1	0.399189464	0.439492934	0.064361071	2.134990761
psy7041	ASD	25	165	60	90	97	83	4	3	38	2	30	59	35	12	7	3	22	2	8	0	11	Neutral	39	0.77140411	0.676399068	0.66786342	0.100155882	1.400570147
psy7042	ASD	42	171	90	103	117	84	2	2	42	3.23	24	68	30	15	7	1	23	4	8	0	13	Neutral	61	1	0.454073942	0.480731188	0.098962224	2.096489785
psy7043	ASD	27	169	60	118	121	110	1	2	49	2.77	18	62	29					3	9	1	14	Neutral	46	0.998549674	0.393270435	0.405410397	0.04854077	2.364168315
psy7045	ASD	24	165	55	97	101	92	2	2	41	2.54	33	73	35	15	8	2	25	6	8	1	16	Neutral	102	0.896957802	0.428798033	0.47622566	0.100061059	1.931710406
psy7004	ASD	40	165	54	127	128	119	2	2	48	2.92	12	33	41	12	9	0	21	4	9	1	15	Happy	70	1	0.012807633	0.00613558	0.013533643	4.044631322
psy7008	ASD	26	167	62	102	111	91	4	2	43	3.12	12	42	35	7	10	2	19	5	13	1	19	Happy	16	1	0.000264777	6.58E-05	0.000423135	8.421019503
psy7009	ASD	24	172	69	122	134	96	2	2	58	2.96	29	57	39	22	18	9	49	2	6	0	9	Happy	62	1	0.00164783	0.000448435	0.002101129	6.104980191
psy7010	ASD	40	173	65	106	119	89	4	2	46	2.35	34	39	42	8	11	2	21	3	7	0	11	Happy	50	0.596397598	0.035334412	0.000705451	0.103412733	5.000482324
psy7011	ASD	27	170	50	108	116	72	4	2	43	4.38	7	27	27	21	19	6	46	4	9	0	14	Happy	68	1	0.011190329	0.003302073	0.047800688	1.392040033
psy7014	ASD	42	168	65	107	123	84	2	1	43	2.77	19	53	42	6	9	6	21	4	8	1	14	Happy	61	1	0.000171775	1.54E-07	0.000609384	12.45758956
psy7020	ASD	27	176	110	85	102	64	2	4	52	2.58	19	45	39	21	13	7	41	3	7	0	11	Happy	61	0.896061269	0.033600603	0.000909452	0.068848532	4.123245366
psy7023	ASD	42	176.5	78.5	101	108	92	3	2	47	4.15	1	31	30	21	19	4	44	5	9	0	15	Happy	86	0.278554779	0.022674974	0.000747077	0.056536037	4.498621357
psy7025	ASD	27	171	66	121	125	110	2	2	53	2.73	17	48	33	17	10	6	33	1	5	0	7	Happy	44	0.325246399	0.026334763	0.000841553	0.055999968	4.395642366
psy7026	ASD	43	164	60	100	102	96	4	3	38	1.65	40	71	27	5	10	2	17	4	10	1	17	Happy	127	0.983184446	0.038151368	0.00160613	0.099627475	4.294112335
psy7031	ASD	34	167	66	98	97	101	3	2	51	2.31	28	41	42	11	11	2	24	7	8	0	17	Happy	45	1	9.12E-05	1.03E-08	0.000335581	14.60082243
psy7033	ASD	28	159	46.8				2	2	48	2.96	15	36	38	27	18	6	51	3	7	0	11	Happy	54	0.98578492	0.086260601	0.009362791	0.109016469	2.395375062
psy7036	ASD	33	165	55	108	121	91	2	3	53	3.38	7	47	45	15	9	4	28	3	6	0	10	Happy	61	0.873632385	0.193230629	0.045094569	0.195308922	1.390629193
psy7039	ASD	29	170	74	105	91	126	3	2	46	4.58	0	21	33	16	10	6	32	4	8	1	13	Happy	110	1	0.003077903	0.000214512	0.005818245	6.157823071
psy7041	ASD	25	165	60	90	97	83	4	3	38	2	30	59	35	12	7	3	22	2	8	0	11	Happy	39	0.77140411	0.010972595	0.002879991	0.015784591	4.520256158
psy7042	ASD	42	171	90	103	117	84	2	2	42	3.23	24	68	30	15	7	1	23	4	8	0	13	Happy	61	1	0.007652471	0.000641085	0.021097382	5.527880691
psy7043	ASD	27	169	60	118	121	110	1	2	49	2.77	18	62	29					3	9	1	14	Happy	46	0.998549674	0.001152429	0.000149728	0.001482671	6.925176437
psy7045	ASD	24	165	55	97	101	92	2	2	41	2.54	33	73	35	15	8	2	25	6	8	1	16	Happy	102	0.896957802	0.005998656	0.000422121	0.052850749	6.705935864
psy7004	ASD	40	165	54	127	128	119	2	2	48	2.92	12	33	41	12	9	0	21	4	9	1	15	Sad	70	1	0.005513927	0.000241424	0.008879351	5.616959
psy7008	ASD	26	167	62	102	111	91	4	2	43	3.12	12	42	35	7	10	2	19	5	13	1	19	Sad	16	1	0.011824967	1.83E-05	0.027058306	7.600152758
psy7009	ASD	24	172	69	122	134	96	2	2	58	2.96	29	57	39	22	18	9	49	2	6	0	9	Sad	62	1	0.049126845	0.000876604	0.088527352	4.117029412
psy7010	ASD	40	173	65	106	119	89	4	2	46	2.35	34	39	42	8	11	2	21	3	7	0	11	Sad	50	0.596397598	0.167774815	0.022130878	0.178218962	1.347501707
psy7011	ASD	27	170	50	108	116	72	4	2	43	4.38	7	27	27	21	19	6	46	4	9	0	14	Sad	68	1	0.017862978	0.000265773	0.054219643	5.759580478
psy7014	ASD	42	168	65	107	123	84	2	1	43	2.77	19	53	42	6	9	6	21	4	8	1	14	Sad	61	1	0.077220108	0.043803226	0.060887728	2.314791039
psy7020	ASD	27	176	110	85	102	64	2	4	52	2.58	19	45	39	21	13	7	41	3	7	0	11	Sad	61	0.896061269	0.102751824	0.021835701	0.112692701	1.964052495
psy7023	ASD	42	176.5	78.5	101	108	92	3	2	47	4.15	1	31	30	21	19	4	44	5	9	0	15	Sad	86	0.278554779	0.143331265	0.014196108	0.166525186	1.613587262
psy7025	ASD	27	171	66	121	125	110	2	2	53	2.73	17	48	33	17	10	6	33	1	5	0	7	Sad	44	0.325246399	0.033148196	0.005645132	0.055611297	3.200471976
psy7026	ASD	43	164	60	100	102	96	4	3	38	1.65	40	71	27	5	10	2	17	4	10	1	17	Sad	127	0.983184446	0.045015612	9.51E-05	0.105399189	5.602009802
psy7031	ASD	34	167	66	98	97	101	3	2	51	2.31	28	41	42	11	11	2	24	7	8	0	17	Sad	45	1	0.021274087	0.012839584	0.0191577	3.530614708
psy7033	ASD	28	159	46.8				2	2	48	2.96	15	36	38	27	18	6	51	3	7	0	11	Sad	54	0.98578492	0.029414259	0.00028387	0.05987305	5.111902463
psy7036	ASD	33	165	55	108	121	91	2	3	53	3.38	7	47	45	15	9	4	28	3	6	0	10	Sad	61	0.873632385	0.028695342	2.38E-06	0.067530444	8.779220518
psy7039	ASD	29	170	74	105	91	126	3	2	46	4.58	0	21	33	16	10	6	32	4	8	1	13	Sad	110	1	0.092520238	0.012963145	0.115910883	2.398377297
psy7041	ASD	25	165	60	90	97	83	4	3	38	2	30	59	35	12	7	3	22	2	8	0	11	Sad	39	0.77140411	0.005699585	1.00E-10	0.016097434	17.80351914
psy7042	ASD	42	171	90	103	117	84	2	2	42	3.23	24	68	30	15	7	1	23	4	8	0	13	Sad	61	1	0.004860536	1.13E-05	0.013539805	7.794828269
psy7043	ASD	27	169	60	118	121	110	1	2	49	2.77	18	62	29					3	9	1	14	Sad	46	0.998549674	0.006610737	1.21E-06	0.02957621	9.891776111
psy7045	ASD	24	165	55	97	101	92	2	2	41	2.54	33	73	35	15	8	2	25	6	8	1	16	Sad	102	0.896957802	0.046083804	0.005324481	0.064309925	3.267839295
psy7004	ASD	40	165	54	127	128	119	2	2	48	2.92	12	33	41	12	9	0	21	4	9	1	15	Angry	70	1	0.013679751	4.30E-07	0.03469597	10.16582841
psy7008	ASD	26	167	62	102	111	91	4	2	43	3.12	12	42	35	7	10	2	19	5	13	1	19	Angry	16	1	0.016595231	0.002630568	0.02217329	4.02128261
psy7009	ASD	24	172	69	122	134	96	2	2	58	2.96	29	57	39	22	18	9	49	2	6	0	9	Angry	62	1	0.095720919	0.030570043	0.077816713	1.914776199
psy7010	ASD	40	173	65	106	119	89	4	2	46	2.35	34	39	42	8	11	2	21	3	7	0	11	Angry	50	0.596397598	0.011201002	0.00017959	0.028936038	5.623156676
psy7011	ASD	27	170	50	108	116	72	4	2	43	4.38	7	27	27	21	19	6	46	4	9	0	14	Angry	68	1	0.005266821	0.000526936	0.008522702	5.18522051
psy7014	ASD	42	168	65	107	123	84	2	1	43	2.77	19	53	42	6	9	6	21	4	8	1	14	Angry	61	1	0.043632632	0.003307837	0.065721644	3.328550674
psy7020	ASD	27	176	110	85	102	64	2	4	52	2.58	19	45	39	21	13	7	41	3	7	0	11	Angry	61	0.896061269	0.021575372	0.000775915	0.037934716	4.675900793
psy7023	ASD	42	176.5	78.5	101	108	92	3	2	47	4.15	1	31	30	21	19	4	44	5	9	0	15	Angry	86	0.278554779	0.009756031	0.00033461	0.0207208	5.670178432
psy7025	ASD	27	171	66	121	125	110	2	2	53	2.73	17	48	33	17	10	6	33	1	5	0	7	Angry	44	0.325246399	0.00567169	0.000319543	0.012270256	5.678386192
psy7026	ASD	43	164	60	100	102	96	4	3	38	1.65	40	71	27	5	10	2	17	4	10	1	17	Angry	127	0.983184446	0.015234937	0	0.04992455	19.57906462
psy7031	ASD	34	167	66	98	97	101	3	2	51	2.31	28	41	42	11	11	2	24	7	8	0	17	Angry	45	1	0.074069394	0.007698283	0.083241591	2.477794418
psy7033	ASD	28	159	46.8				2	2	48	2.96	15	36	38	27	18	6	51	3	7	0	11	Angry	54	0.98578492	0.086269861	0.006167409	0.113762424	2.408220257
psy7036	ASD	33	165	55	108	121	91	2	3	53	3.38	7	47	45	15	9	4	28	3	6	0	10	Angry	61	0.873632385	0.004683754	0.000292915	0.012881651	5.915508485
psy7039	ASD	29	170	74	105	91	126	3	2	46	4.58	0	21	33	16	10	6	32	4	8	1	13	Angry	110	1	0.03126196	0.002675745	0.042201029	3.361739169
psy7041	ASD	25	165	60	90	97	83	4	3	38	2	30	59	35	12	7	3	22	2	8	0	11	Angry	39	0.77140411	0.008434463	0.001490128	0.009454112	4.426906047
psy7042	ASD	42	171	90	103	117	84	2	2	42	3.23	24	68	30	15	7	1	23	4	8	0	13	Angry	61	1	0.008202353	1.79E-05	0.020146061	7.521752761
psy7043	ASD	27	169	60	118	121	110	1	2	49	2.77	18	62	29					3	9	1	14	Angry	46	0.998549674	0.059368412	0.002155482	0.105867323	3.446644334
psy7045	ASD	24	165	55	97	101	92	2	2	41	2.54	33	73	35	15	8	2	25	6	8	1	16	Angry	102	0.896957802	0.01223373	1.29E-08	0.040487155	13.50948624
psy7004	ASD	40	165	54	127	128	119	2	2	48	2.92	12	33	41	12	9	0	21	4	9	1	15	Surprised	70	1	0.053126344	0.019828111	0.042905152	2.480082481
psy7008	ASD	26	167	62	102	111	91	4	2	43	3.12	12	42	35	7	10	2	19	5	13	1	19	Surprised	16	1	0.02753098	0.010491236	0.025757707	3.229669248
psy7009	ASD	24	172	69	122	134	96	2	2	58	2.96	29	57	39	22	18	9	49	2	6	0	9	Surprised	62	1	0.069441001	0.005856183	0.094211297	2.880080595
psy7010	ASD	40	173	65	106	119	89	4	2	46	2.35	34	39	42	8	11	2	21	3	7	0	11	Surprised	50	0.596397598	0.03229221	0.005698589	0.039667779	3.657678202
psy7011	ASD	27	170	50	108	116	72	4	2	43	4.38	7	27	27	21	19	6	46	4	9	0	14	Surprised	68	1	0.084555567	0.045852237	0.05847521	2.242459845
psy7014	ASD	42	168	65	107	123	84	2	1	43	2.77	19	53	42	6	9	6	21	4	8	1	14	Surprised	61	1	0.037134731	0.003760928	0.058536651	3.583128488
psy7020	ASD	27	176	110	85	102	64	2	4	52	2.58	19	45	39	21	13	7	41	3	7	0	11	Surprised	61	0.896061269	0.077012233	0.001733403	0.136443915	3.489077152
psy7023	ASD	42	176.5	78.5	101	108	92	3	2	47	4.15	1	31	30	21	19	4	44	5	9	0	15	Surprised	86	0.278554779	0.043674243	0.001366611	0.063833775	3.428448894
psy7025	ASD	27	171	66	121	125	110	2	2	53	2.73	17	48	33	17	10	6	33	1	5	0	7	Surprised	44	0.325246399	0.285771475	0.137691111	0.227805278	0.640511644
psy7026	ASD	43	164	60	100	102	96	4	3	38	1.65	40	71	27	5	10	2	17	4	10	1	17	Surprised	127	0.983184446	0.008568961	0.000331179	0.024098945	6.12445298
psy7031	ASD	34	167	66	98	97	101	3	2	51	2.31	28	41	42	11	11	2	24	7	8	0	17	Surprised	45	1	0.092687998	0.007420674	0.130092231	2.371578498
psy7033	ASD	28	159	46.8				2	2	48	2.96	15	36	38	27	18	6	51	3	7	0	11	Surprised	54	0.98578492	0.012037296	0.002158756	0.023640927	4.381266221
psy7036	ASD	33	165	55	108	121	91	2	3	53	3.38	7	47	45	15	9	4	28	3	6	0	10	Surprised	61	0.873632385	0.004741104	0.000990115	0.006304399	5.226431444
psy7039	ASD	29	170	74	105	91	126	3	2	46	4.58	0	21	33	16	10	6	32	4	8	1	13	Surprised	110	1	0.071626807	0.002244885	0.111102788	3.251685464
psy7041	ASD	25	165	60	90	97	83	4	3	38	2	30	59	35	12	7	3	22	2	8	0	11	Surprised	39	0.77140411	0.071079956	0.02262309	0.060962255	2.335883617
psy7042	ASD	42	171	90	103	117	84	2	2	42	3.23	24	68	30	15	7	1	23	4	8	0	13	Surprised	61	1	0.034362993	0.01195831	0.034504296	3.198226771
psy7043	ASD	27	169	60	118	121	110	1	2	49	2.77	18	62	29					3	9	1	14	Surprised	46	0.998549674	0.066838368	0.028748889	0.049067916	2.317701015
psy7045	ASD	24	165	55	97	101	92	2	2	41	2.54	33	73	35	15	8	2	25	6	8	1	16	Surprised	102	0.896957802	0.073974664	0.00340636	0.114282342	2.954986452
psy7004	ASD	40	165	54	127	128	119	2	2	48	2.92	12	33	41	12	9	0	21	4	9	1	15	Scared	70	1	0.094712572	0.005185695	0.120330428	2.658520357
psy7008	ASD	26	167	62	102	111	91	4	2	43	3.12	12	42	35	7	10	2	19	5	13	1	19	Scared	16	1	0.008737182	0.003043648	0.007203978	4.236006194
psy7009	ASD	24	172	69	122	134	96	2	2	58	2.96	29	57	39	22	18	9	49	2	6	0	9	Scared	62	1	0.001018548	1.24E-06	0.004385663	10.14218086
psy7010	ASD	40	173	65	106	119	89	4	2	46	2.35	34	39	42	8	11	2	21	3	7	0	11	Scared	50	0.596397598	0.006157042	0.000506179	0.01229592	5.699807453
psy7011	ASD	27	170	50	108	116	72	4	2	43	4.38	7	27	27	21	19	6	46	4	9	0	14	Scared	68	1	0.003671964	0.000311095	0.005549564	5.83062121
psy7014	ASD	42	168	65	107	123	84	2	1	43	2.77	19	53	42	6	9	6	21	4	8	1	14	Scared	61	1	0.013775814	0.01013112	0.011526985	3.788947666
psy7020	ASD	27	176	110	85	102	64	2	4	52	2.58	19	45	39	21	13	7	41	3	7	0	11	Scared	61	0.896061269	0.003300058	0.000295568	0.004682688	5.984744426
psy7023	ASD	42	176.5	78.5	101	108	92	3	2	47	4.15	1	31	30	21	19	4	44	5	9	0	15	Scared	86	0.278554779	0.05861096	0.000304592	0.10965851	4.49342802
psy7025	ASD	27	171	66	121	125	110	2	2	53	2.73	17	48	33	17	10	6	33	1	5	0	7	Scared	44	0.325246399	0.008984723	4.11E-05	0.032200115	7.452905246
psy7026	ASD	43	164	60	100	102	96	4	3	38	1.65	40	71	27	5	10	2	17	4	10	1	17	Scared	127	0.983184446	0.011701752	0.000285972	0.025029892	5.249013476
psy7031	ASD	34	167	66	98	97	101	3	2	51	2.31	28	41	42	11	11	2	24	7	8	0	17	Scared	45	1	0.04275893	0.016283984	0.042042452	2.995155381
psy7033	ASD	28	159	46.8				2	2	48	2.96	15	36	38	27	18	6	51	3	7	0	11	Scared	54	0.98578492	0.061480202	0.01787351	0.052669518	2.271140893
psy7036	ASD	33	165	55	108	121	91	2	3	53	3.38	7	47	45	15	9	4	28	3	6	0	10	Scared	61	0.873632385	0.044822758	0.000834731	0.066824272	3.510473714
psy7039	ASD	29	170	74	105	91	126	3	2	46	4.58	0	21	33	16	10	6	32	4	8	1	13	Scared	110	1	0.00100822	1.02E-05	0.003667958	8.476724992
psy7041	ASD	25	165	60	90	97	83	4	3	38	2	30	59	35	12	7	3	22	2	8	0	11	Scared	39	0.77140411	0.00996366	0.001506076	0.032000889	5.34172246
psy7042	ASD	42	171	90	103	117	84	2	2	42	3.23	24	68	30	15	7	1	23	4	8	0	13	Scared	61	1	0.01291044	0.00098856	0.019060862	4.730446339
psy7043	ASD	27	169	60	118	121	110	1	2	49	2.77	18	62	29					3	9	1	14	Scared	46	0.998549674	0.129380574	0.058171111	0.085140116	1.540695457
psy7045	ASD	24	165	55	97	101	92	2	2	41	2.54	33	73	35	15	8	2	25	6	8	1	16	Scared	102	0.896957802	0.002763509	9.03E-06	0.006994923	8.08871438
psy7004	ASD	40	165	54	127	128	119	2	2	48	2.92	12	33	41	12	9	0	21	4	9	1	15	Disgusted	70	1	0.001358085	1.99E-05	0.002049201	7.374238716
psy7008	ASD	26	167	62	102	111	91	4	2	43	3.12	12	42	35	7	10	2	19	5	13	1	19	Disgusted	16	1	0.002869	0.000144695	0.006825195	6.539192125
psy7009	ASD	24	172	69	122	134	96	2	2	58	2.96	29	57	39	22	18	9	49	2	6	0	9	Disgusted	62	1	0.003618653	0.000103823	0.007619186	6.4731185
psy7010	ASD	40	173	65	106	119	89	4	2	46	2.35	34	39	42	8	11	2	21	3	7	0	11	Disgusted	50	0.596397598	0	-1.00E-10	0	-0.918938533
psy7011	ASD	27	170	50	108	116	72	4	2	43	4.38	7	27	27	21	19	6	46	4	9	0	14	Disgusted	68	1	0.003503937	0.001434921	0.002452938	5.147392813
psy7014	ASD	42	168	65	107	123	84	2	1	43	2.77	19	53	42	6	9	6	21	4	8	1	14	Disgusted	61	1	0.00090593	4.39E-07	0.002761224	11.1487426
psy7020	ASD	27	176	110	85	102	64	2	4	52	2.58	19	45	39	21	13	7	41	3	7	0	11	Disgusted	61	0.896061269	0.004265139	0.000192797	0.030685779	7.593811635
psy7023	ASD	42	176.5	78.5	101	108	92	3	2	47	4.15	1	31	30	21	19	4	44	5	9	0	15	Disgusted	86	0.278554779	0.029701923	1.59E-07	0.081697841	10.71026785
psy7025	ASD	27	171	66	121	125	110	2	2	53	2.73	17	48	33	17	10	6	33	1	5	0	7	Disgusted	44	0.325246399	0.010556834	0.000549646	0.026563446	5.160305058
psy7026	ASD	43	164	60	100	102	96	4	3	38	1.65	40	71	27	5	10	2	17	4	10	1	17	Disgusted	127	0.983184446	0.017558556	0.001339161	0.048355745	4.819710145
psy7031	ASD	34	167	66	98	97	101	3	2	51	2.31	28	41	42	11	11	2	24	7	8	0	17	Disgusted	45	1	0.00238272	0	0.010164924	20.08754123
psy7033	ASD	28	159	46.8				2	2	48	2.96	15	36	38	27	18	6	51	3	7	0	11	Disgusted	54	0.98578492	0.063556023	0.000631516	0.120364059	4.105289181
psy7036	ASD	33	165	55	108	121	91	2	3	53	3.38	7	47	45	15	9	4	28	3	6	0	10	Disgusted	61	0.873632385	0.008140203	0.000196593	0.018163166	5.608591331
psy7039	ASD	29	170	74	105	91	126	3	2	46	4.58	0	21	33	16	10	6	32	4	8	1	13	Disgusted	110	1	0.026446851	0.000227871	0.0633291	5.394487658
psy7041	ASD	25	165	60	90	97	83	4	3	38	2	30	59	35	12	7	3	22	2	8	0	11	Disgusted	39	0.77140411	0.033195196	0.011149749	0.02859796	3.06767924
psy7042	ASD	42	171	90	103	117	84	2	2	42	3.23	24	68	30	15	7	1	23	4	8	0	13	Disgusted	61	1	0.120684974	0.013111525	0.145274659	2.082005759
psy7043	ASD	27	169	60	118	121	110	1	2	49	2.77	18	62	29					3	9	1	14	Disgusted	46	0.998549674	0.022680285	0.012663826	0.029109729	3.816270601
psy7045	ASD	24	165	55	97	101	92	2	2	41	2.54	33	73	35	15	8	2	25	6	8	1	16	Disgusted	102	0.896957802	0.06844707	0.000401888	0.150099583	5.032728129
FRTD001	TD	26	166	55	118	121	113	1	2	80	3.85	0	30	10									Neutral	52	0.940308087	0.325332849	0.374142316	0.091063592	1.541940939
FRTD002	TD	33	175	68	118	121	113	1	1	80	3.35	15	32	15									Neutral	36	0.740570377	0.373746762	0.386321502	0.070319398	1.961989518
FRTD003	TD	33	169	68	120	123	114	1	2	85	4.62	0	24	10									Neutral	48	0.614742698	0.34739456	0.388433752	0.174629528	1.052426113
FRTD004	TD	34	168	60	114	116	110	1	2	79	3.42	2	27	15									Neutral	42	0.981585268	0.402883495	0.428888889	0.130355382	1.544737255
FRTD005	TD	34	163	54	118	121	113	1	2	78	3	27	48	28									Neutral	52	1	0.513845601	0.52684983	0.061663919	2.095067763
FRTD006	TD	25	174	53	120	123	114	1	2	85	3.58	15	40	23									Neutral	56	0.999404052	0.406970393	0.440637589	0.048284921	2.260987674
FRTD007	TD	26	165	55	104	105	102	1	2	90	4.15	3	26	16									Neutral	35	0.923512748	0.301955274	0.343280625	0.090001058	1.806970285
FRTD008	TD	26	174	67	108	109	105	1	2	85	4.08	12	39	23									Neutral	60	0.836745988	0.407836373	0.451024581	0.066768025	1.9336887
FRTD009	TD	34	170	50	118	121	113	1	2	90	4	0	39	7									Neutral	38	0.903846154	0.29517596	0.308130869	0.093600773	1.310508934
FRTD010	TD	23	170	67	118	121	113	2	1	88	4.08	3	35	25									Neutral	34	1	0.351776898	0.398778889	0.101835398	1.343031115
FRTD011	TD	30	174	57	110	112	107	1	2	74	3.15	27	59	27									Neutral	58	1	0.392868071	0.456404997	0.070472037	1.931776794
FRTD012	TD	21	173	61	104	105	102	2	1	85	3.27	7	41	18									Neutral	69	0.904255319	0.322728817	0.329322014	0.102455306	1.491317067
FRTD013	TD	31	175	63	114	116	110	1	3	70	3	34	60	17									Neutral	36	0.689814815	0.345936564	0.438784351	0.117889562	1.50194096
FRTD016	TD	32	170	75	116	118	111	1	2	77	3.92	4	45	14									Neutral	76	1	0.308242895	0.43281699	0.119872735	1.153817927
FRTD017	TD	28	176	67	120	123	114	1	2	81	4.04	1	31	10									Neutral	52	0.990990991	0.387232822	0.416250004	0.075899261	1.897351597
FRTD018	TD	34	178	68	120	123	114	1	2	79	3.54	1	37	22									Neutral	45	1	0.385313747	0.402109717	0.065797189	1.871439191
FRTD019	TD	34	177	72	120	123	114	2	2	79	3.58	3	41	26									Neutral	48	0.995833333	0.32584623	0.24712767	0.088483995	1.386864766
FRTD001	TD	26	166	55	118	121	113	1	2	80	3.85	0	30	10									Happy	52	0.940308087	0.166224246	0.00725071	0.224546854	2.128882451
FRTD002	TD	33	175	68	118	121	113	1	1	80	3.35	15	32	15									Happy	36	0.740570377	0.0596421	0.003725636	0.103121057	3.845225096
FRTD003	TD	33	169	68	120	123	114	1	2	85	4.62	0	24	10									Happy	48	0.614742698	0.312869785	0.060492838	0.311245094	0.854230956
FRTD004	TD	34	168	60	114	116	110	1	2	79	3.42	2	27	15									Happy	42	0.981585268	0.096195778	0.021345773	0.135124411	2.410348665
FRTD005	TD	34	163	54	118	121	113	1	2	78	3	27	48	28									Happy	52	1	0.009320138	0.00028244	0.014953956	5.286837232
FRTD006	TD	25	174	53	120	123	114	1	2	85	3.58	15	40	23									Happy	56	0.999404052	0.00859073	0.004079105	0.007285295	4.68503165
FRTD007	TD	26	165	55	104	105	102	1	2	90	4.15	3	26	16									Happy	35	0.923512748	0.045618957	0.004570631	0.058914206	2.479930989
FRTD008	TD	26	174	67	108	109	105	1	2	85	4.08	12	39	23									Happy	60	0.836745988	0.025846363	0.009346204	0.030623392	3.545801681
FRTD009	TD	34	170	50	118	121	113	1	2	90	4	0	39	7									Happy	38	0.903846154	0.307568695	0.108278889	0.225359467	0.556350465
FRTD010	TD	23	170	67	118	121	113	2	1	88	4.08	3	35	25									Happy	34	1	0.305117147	0.221721111	0.209980404	0.64374609
FRTD011	TD	30	174	57	110	112	107	1	2	74	3.15	27	59	27									Happy	58	1	0.103513095	0.037778332	0.092485238	2.309551324
FRTD012	TD	21	173	61	104	105	102	2	1	85	3.27	7	41	18									Happy	69	0.904255319	0.326449245	0.258043531	0.218179338	0.803841257
FRTD013	TD	31	175	63	114	116	110	1	3	70	3	34	60	17									Happy	36	0.689814815	0.11114916	0.006703511	0.241956665	3.331453332
FRTD016	TD	32	170	75	116	118	111	1	2	77	3.92	4	45	14									Happy	76	1	0.328202558	0.029437316	0.286079996	0.454373758
FRTD017	TD	28	176	67	120	123	114	1	2	81	4.04	1	31	10									Happy	52	0.990990991	0.002599859	0.000339861	0.003213324	5.634175596
FRTD018	TD	34	178	68	120	123	114	1	2	79	3.54	1	37	22									Happy	45	1	0.015138549	0.000863492	0.039932345	5.019654608
FRTD019	TD	34	177	72	120	123	114	2	2	79	3.58	3	41	26									Happy	48	0.995833333	0.065571701	0.025893073	0.070524399	2.577117549
FRTD001	TD	26	166	55	118	121	113	1	2	80	3.85	0	30	10									Sad	52	0.940308087	0.002676631	0.000245275	0.004800109	6.297238835
FRTD002	TD	33	175	68	118	121	113	1	1	80	3.35	15	32	15									Sad	36	0.740570377	0.14769354	0.025480542	0.148010265	1.301927352
FRTD003	TD	33	169	68	120	123	114	1	2	85	4.62	0	24	10									Sad	48	0.614742698	0.037422557	0.001244573	0.072211247	4.089659962
FRTD004	TD	34	168	60	114	116	110	1	2	79	3.42	2	27	15									Sad	42	0.981585268	0.06060525	0.002763628	0.096420438	3.344574272
FRTD005	TD	34	163	54	118	121	113	1	2	78	3	27	48	28									Sad	52	1	0.020500207	0.00041092	0.048691496	5.283965243
FRTD006	TD	25	174	53	120	123	114	1	2	85	3.58	15	40	23									Sad	56	0.999404052	0.051577772	0.002451914	0.084738323	3.490249291
FRTD007	TD	26	165	55	104	105	102	1	2	90	4.15	3	26	16									Sad	35	0.923512748	0.000782931	4.00E-10	0.003289795	17.07956165
FRTD008	TD	26	174	67	108	109	105	1	2	85	4.08	12	39	23									Sad	60	0.836745988	0.010497036	1.83E-05	0.050387893	7.280618203
FRTD009	TD	34	170	50	118	121	113	1	2	90	4	0	39	7									Sad	38	0.903846154	0.003497165	2.64E-06	0.008541424	8.793983935
FRTD010	TD	23	170	67	118	121	113	2	1	88	4.08	3	35	25									Sad	34	1	0.002082669	0.000109118	0.005984878	7.379784903
FRTD011	TD	30	174	57	110	112	107	1	2	74	3.15	27	59	27									Sad	58	1	0.024524468	0.0012254	0.037893293	4.022952614
FRTD012	TD	21	173	61	104	105	102	2	1	85	3.27	7	41	18									Sad	69	0.904255319	0.00493386	1.19E-05	0.035214924	8.30966077
FRTD013	TD	31	175	63	114	116	110	1	3	70	3	34	60	17									Sad	36	0.689814815	0.021534168	0.001576014	0.064709919	4.730900362
FRTD016	TD	32	170	75	116	118	111	1	2	77	3.92	4	45	14									Sad	76	1	0.023066621	0.001619718	0.045784108	4.329221103
FRTD017	TD	28	176	67	120	123	114	1	2	81	4.04	1	31	10									Sad	52	0.990990991	0.117065084	0.014580452	0.124493052	1.758383257
FRTD018	TD	34	178	68	120	123	114	1	2	79	3.54	1	37	22									Sad	45	1	0.012562815	0.000492067	0.042237499	5.178188899
FRTD019	TD	34	177	72	120	123	114	2	2	79	3.58	3	41	26									Sad	48	0.995833333	0.013563077	3.70E-05	0.048574195	7.116198435
FRTD001	TD	26	166	55	118	121	113	1	2	80	3.85	0	30	10									Angry	52	0.940308087	0.140245675	0.027813847	0.139970123	1.682840291
FRTD002	TD	33	175	68	118	121	113	1	1	80	3.35	15	32	15									Angry	36	0.740570377	0.008862135	0.000142549	0.030595889	5.853528796
FRTD003	TD	33	169	68	120	123	114	1	2	85	4.62	0	24	10									Angry	48	0.614742698	0.009658955	5.58E-08	0.040155525	12.20684811
FRTD004	TD	34	168	60	114	116	110	1	2	79	3.42	2	27	15									Angry	42	0.981585268	0.059054735	0.0009236	0.151212422	4.769666191
FRTD005	TD	34	163	54	118	121	113	1	2	78	3	27	48	28									Angry	52	1	0.000146442	2.65E-05	0.001004235	4.913301415
FRTD006	TD	25	174	53	120	123	114	1	2	85	3.58	15	40	23									Angry	56	0.999404052	0.010456244	0.001776658	0.017224333	4.57104563
FRTD007	TD	26	165	55	104	105	102	1	2	90	4.15	3	26	16									Angry	35	0.923512748	0.014735146	7.68E-08	0.048016673	12.10619004
FRTD008	TD	26	174	67	108	109	105	1	2	85	4.08	12	39	23									Angry	60	0.836745988	0.020904045	0.001340529	0.047789366	4.647933668
FRTD009	TD	34	170	50	118	121	113	1	2	90	4	0	39	7									Angry	38	0.903846154	0.01590843	0.001521967	0.02505115	4.394401993
FRTD010	TD	23	170	67	118	121	113	2	1	88	4.08	3	35	25									Angry	34	1	0.000680883	3.83E-06	0.001678124	9.512752765
FRTD011	TD	30	174	57	110	112	107	1	2	74	3.15	27	59	27									Angry	58	1	0.008290612	0.001038635	0.009559427	4.509706363
FRTD012	TD	21	173	61	104	105	102	2	1	85	3.27	7	41	18									Angry	69	0.904255319	0.005693346	0.002396285	0.006408311	5.093706629
FRTD013	TD	31	175	63	114	116	110	1	3	70	3	34	60	17									Angry	36	0.689814815	0.04506043	0.000329297	0.076812146	4.423240214
FRTD016	TD	32	170	75	116	118	111	1	2	77	3.92	4	45	14									Angry	76	1	0.002767788	0.000401458	0.004190203	6.134177642
FRTD017	TD	28	176	67	120	123	114	1	2	81	4.04	1	31	10									Angry	52	0.990990991	0.025890687	1.21E-05	0.069666301	7.645610179
FRTD018	TD	34	178	68	120	123	114	1	2	79	3.54	1	37	22									Angry	45	1	0.057852488	0.002251798	0.107343824	3.422198454
FRTD019	TD	34	177	72	120	123	114	2	2	79	3.58	3	41	26									Angry	48	0.995833333	0.01151308	0.00348931	0.019441227	4.803839113
FRTD001	TD	26	166	55	118	121	113	1	2	80	3.85	0	30	10									Surprised	52	0.940308087	0.071274275	0.008197564	0.102907889	2.617566949
FRTD002	TD	33	175	68	118	121	113	1	1	80	3.35	15	32	15									Surprised	36	0.740570377	0.075462511	0.028589177	0.066961971	2.314352966
FRTD003	TD	33	169	68	120	123	114	1	2	85	4.62	0	24	10									Surprised	48	0.614742698	0.058753701	0.020236558	0.07017381	2.688404601
FRTD004	TD	34	168	60	114	116	110	1	2	79	3.42	2	27	15									Surprised	42	0.981585268	0.008865292	4.40E-09	0.029154518	14.18340235
FRTD005	TD	34	163	54	118	121	113	1	2	78	3	27	48	28									Surprised	52	1	0.029146976	0.019399329	0.020019956	3.380647985
FRTD006	TD	25	174	53	120	123	114	1	2	85	3.58	15	40	23									Surprised	56	0.999404052	0.13790969	0.09738067	0.089074	1.650548661
FRTD007	TD	26	165	55	104	105	102	1	2	90	4.15	3	26	16									Surprised	35	0.923512748	0.077621912	0.007196371	0.085627878	2.226562671
FRTD008	TD	26	174	67	108	109	105	1	2	85	4.08	12	39	23									Surprised	60	0.836745988	0.145777593	0.027058133	0.142173022	1.434167875
FRTD009	TD	34	170	50	118	121	113	1	2	90	4	0	39	7									Surprised	38	0.903846154	0.017624687	0.001637381	0.030202309	4.465647605
FRTD010	TD	23	170	67	118	121	113	2	1	88	4.08	3	35	25									Surprised	34	1	0.005474617	8.08E-07	0.019502212	10.13114236
FRTD011	TD	30	174	57	110	112	107	1	2	74	3.15	27	59	27									Surprised	58	1	0.045995956	0.000789693	0.085634308	4.377335596
FRTD012	TD	21	173	61	104	105	102	2	1	85	3.27	7	41	18									Surprised	69	0.904255319	0.06076907	0.001093714	0.106263353	3.804046025
FRTD013	TD	31	175	63	114	116	110	1	3	70	3	34	60	17									Surprised	36	0.689814815	0.029744711	4.12E-06	0.079127463	8.585296914
FRTD016	TD	32	170	75	116	118	111	1	2	77	3.92	4	45	14									Surprised	76	1	0.070417109	0.01519938	0.075535722	2.325970092
FRTD017	TD	28	176	67	120	123	114	1	2	81	4.04	1	31	10									Surprised	52	0.990990991	0.103576383	0.025701804	0.149752882	2.502589892
FRTD018	TD	34	178	68	120	123	114	1	2	79	3.54	1	37	22									Surprised	45	1	0.140856042	0.035309515	0.127597199	1.43057717
FRTD019	TD	34	177	72	120	123	114	2	2	79	3.58	3	41	26									Surprised	48	0.995833333	0.302208966	0.485331894	0.203017916	0.514229518
FRTD001	TD	26	166	55	118	121	113	1	2	80	3.85	0	30	10									Scared	52	0.940308087	0.013023507	0.000112763	0.032863263	5.991969231
FRTD002	TD	33	175	68	118	121	113	1	1	80	3.35	15	32	15									Scared	36	0.740570377	0.009377428	0.000326055	0.022593082	5.370293356
FRTD003	TD	33	169	68	120	123	114	1	2	85	4.62	0	24	10									Scared	48	0.614742698	0.041907598	0.001166114	0.067996428	4.014103981
FRTD004	TD	34	168	60	114	116	110	1	2	79	3.42	2	27	15									Scared	42	0.981585268	0.001127632	4.55E-05	0.002176477	7.555398082
FRTD005	TD	34	163	54	118	121	113	1	2	78	3	27	48	28									Scared	52	1	0.005751715	0.001237524	0.006685324	5.014989087
FRTD006	TD	25	174	53	120	123	114	1	2	85	3.58	15	40	23									Scared	56	0.999404052	0.007085944	0.001121386	0.008732544	4.848106252
FRTD007	TD	26	165	55	104	105	102	1	2	90	4.15	3	26	16									Scared	35	0.923512748	0.362862852	0.272595498	0.197347248	1.157710513
FRTD008	TD	26	174	67	108	109	105	1	2	85	4.08	12	39	23									Scared	60	0.836745988	0.009070265	0.000580725	0.01998732	5.498405739
FRTD009	TD	34	170	50	118	121	113	1	2	90	4	0	39	7									Scared	38	0.903846154	0.006902503	0.000252789	0.02327498	6.235616356
FRTD010	TD	23	170	67	118	121	113	2	1	88	4.08	3	35	25									Scared	34	1	0.000453436	0.000198471	0.001464928	4.821423887
FRTD011	TD	30	174	57	110	112	107	1	2	74	3.15	27	59	27									Scared	58	1	0.000135044	4.81E-06	0.000306838	10.12322018
FRTD012	TD	21	173	61	104	105	102	2	1	85	3.27	7	41	18									Scared	69	0.904255319	2.96E-05	8.41E-06	0.000285004	5.767669944
FRTD013	TD	31	175	63	114	116	110	1	3	70	3	34	60	17									Scared	36	0.689814815	0.142262824	0.026993913	0.159763105	1.625125995
FRTD016	TD	32	170	75	116	118	111	1	2	77	3.92	4	45	14									Scared	76	1	0.005227873	2.53E-06	0.023620407	9.786171666
FRTD017	TD	28	176	67	120	123	114	1	2	81	4.04	1	31	10									Scared	52	0.990990991	0.002189857	0.000380785	0.002614237	5.975659807
FRTD018	TD	34	178	68	120	123	114	1	2	79	3.54	1	37	22									Scared	45	1	0.051411609	0.002955825	0.070384265	3.250550405
FRTD019	TD	34	177	72	120	123	114	2	2	79	3.58	3	41	26									Scared	48	0.995833333	0.000872361	0.000216554	0.007061787	2.787684461
FRTD001	TD	26	166	55	118	121	113	1	2	80	3.85	0	30	10									Disgusted	52	0.940308087	0.011771166	8.07E-05	0.031113315	6.110777324
FRTD002	TD	33	175	68	118	121	113	1	1	80	3.35	15	32	15									Disgusted	36	0.740570377	0.0023427	6.60E-06	0.004820729	8.756960891
FRTD003	TD	33	169	68	120	123	114	1	2	85	4.62	0	24	10									Disgusted	48	0.614742698	0.010654116	0.000502124	0.015486118	4.751707114
FRTD004	TD	34	168	60	114	116	110	1	2	79	3.42	2	27	15									Disgusted	42	0.981585268	0.097192641	0.013193997	0.131317071	2.427415255
FRTD005	TD	34	163	54	118	121	113	1	2	78	3	27	48	28									Disgusted	52	1	0.058116467	0.038359745	0.050771125	2.533395188
FRTD006	TD	25	174	53	120	123	114	1	2	85	3.58	15	40	23									Disgusted	56	0.999404052	0.005970173	8.04E-05	0.012741866	6.454686048
FRTD007	TD	26	165	55	104	105	102	1	2	90	4.15	3	26	16									Disgusted	35	0.923512748	0.044662136	0.020406111	0.044888233	3.531864012
FRTD008	TD	26	174	67	108	109	105	1	2	85	4.08	12	39	23									Disgusted	60	0.836745988	0.004403546	1.09E-05	0.011653708	8.186945653
FRTD009	TD	34	170	50	118	121	113	1	2	90	4	0	39	7									Disgusted	38	0.903846154	0.15432629	0.041424968	0.134874353	1.30190852
FRTD010	TD	23	170	67	118	121	113	2	1	88	4.08	3	35	25									Disgusted	34	1	0.008657233	0.00062554	0.013944131	5.187845425
FRTD011	TD	30	174	57	110	112	107	1	2	74	3.15	27	59	27									Disgusted	58	1	0.077969168	1.85E-08	0.164043461	13.08868344
FRTD012	TD	21	173	61	104	105	102	2	1	85	3.27	7	41	18									Disgusted	69	0.904255319	0.00117644	0.000185093	0.002501439	6.968508433
FRTD013	TD	31	175	63	114	116	110	1	3	70	3	34	60	17									Disgusted	36	0.689814815	0.005806281	1.44E-06	0.024974044	10.26288056
FRTD016	TD	32	170	75	116	118	111	1	2	77	3.92	4	45	14									Disgusted	76	1	0.001582626	8.65E-07	0.005652208	10.67346339
FRTD017	TD	28	176	67	120	123	114	1	2	81	4.04	1	31	10									Disgusted	52	0.990990991	0.013189144	0.001765768	0.021904324	4.456187996
FRTD018	TD	34	178	68	120	123	114	1	2	79	3.54	1	37	22									Disgusted	45	1	0.034346156	0.008045915	0.028912855	2.746215901
FRTD019	TD	34	177	72	120	123	114	2	2	79	3.58	3	41	26									Disgusted	48	0.995833333	0.00042381	0.000208233	0.000381014	7.566226695
